# Supplementary material for: Comparison of plantar pressure distribution between three different shoes and three common movements in futsal
Source: PLoS One. 2017 Oct 31;12(10):e0187359. doi: 10.1371/journal.pone.0187359 (PMC5663491; doi:10.1371/journal.pone.0187359)
Supplement: S2 Dataset — (TXT) [file pone.0187359.s003.txt]

-----------------------------------------------------------------------------
      name:  <unnamed>
       log:  C:\Documents and Settings\mansourn\Desktop\outputs\anal.smcl
  log type:  smcl
 opened on:  23 Jul 2013, 10:40:55

. xtset id
       panel variable:  id (unbalanced)

. xtreg Tavp i.Shoe i.maneuver, re

Random-effects GLS regression                   Number of obs      =      160
> 0
Group variable: id                              Number of groups   =         
> 9

R-sq:  within  = 0.1142                         Obs per group: min =       16
> 0
       between = 0.3081                                        avg =     177.
> 8
       overall = 0.0553                                        max =       18
> 0

                                                Wald chi2(4)       =    204.3
> 7
corr(u_i, X)   = 0 (assumed)                    Prob > chi2        =    0.000
> 0

-----------------------------------------------------------------------------
> -
        Tavp |      Coef.   Std. Err.      z    P>|z|     [95% Conf. Interval
> ]
-------------+---------------------------------------------------------------
> -
        Shoe |
          2  |  -1.396481   .1903717    -7.34   0.000    -1.769603    -1.0233
> 6
          3  |  -.8713768   .1924589    -4.53   0.000    -1.248589   -.494164
> 3
             |
    maneuver |
          2  |   2.250845   .1924589    11.70   0.000     1.873633    2.62805
> 8
          3  |   1.677963   .1903717     8.81   0.000     1.304841    2.05108
> 5
             |
       _cons |    9.32799   1.195333     7.80   0.000     6.985181     11.670
> 8
-------------+---------------------------------------------------------------
> -
     sigma_u |  3.5455403
     sigma_e |  3.1261476
         rho |  .56261413   (fraction of variance due to u_i)
-----------------------------------------------------------------------------
> -

. qnorm Averageparea

. gen test= Tavp

. replace test=test+.1 if test==0
(0 real changes made)

. replace test=ln(test)
(1600 real changes made)

. qnorm test

. qnorm Tmaxp

. replace test=ln( Tmaxp)
(1600 real changes made)

. qnorm test

. gen test=  Averageparea
test already defined
r(110);

. drop test

. gen test=  Averageparea
(6 missing values generated)

. replace test=test+.1 if test==0
(21 real changes made)

. replace test=ln(test)
(1594 real changes made)

. qnorm test

. qnorm  Averageparea

. qnorm test

. qnorm  Averageparea

. drop test

. gen lntavp=ln( Tavp)

. gen lntmaxp=ln(  Tmaxp)

. gen lnavparea=ln(  Averageparea) if Averageparea>0&Averageparea<.
(27 missing values generated)

. replace lnavparea=ln(  Averageparea+.1) if Averageparea==0
(21 real changes made)

. gen lnmaxparea=ln(  Maximalparea) if Maximalparea>0&Maximalparea<.
(27 missing values generated)

. replace lnmaxparea=ln(   Maximalparea+.1) if Maximalparea==0
(21 real changes made)

. 
. 
. 
. 
. 
. 
. 
. 
. 
. 
. 
. 
. 
. 
. 
. 
. 
. 
. 
. 
. 
. 
. 
. xtset id
       panel variable:  id (unbalanced)

. xtreg  lntavp i.Shoe i.maneuver, re

Random-effects GLS regression                   Number of obs      =      160
> 0
Group variable: id                              Number of groups   =         
> 9

R-sq:  within  = 0.2229                         Obs per group: min =       16
> 0
       between = 0.4569                                        avg =     177.
> 8
       overall = 0.0552                                        max =       18
> 0

                                                Wald chi2(4)       =    453.8
> 6
corr(u_i, X)   = 0 (assumed)                    Prob > chi2        =    0.000
> 0

-----------------------------------------------------------------------------
> -
      lntavp |      Coef.   Std. Err.      z    P>|z|     [95% Conf. Interval
> ]
-------------+---------------------------------------------------------------
> -
        Shoe |
          2  |  -.1224106   .0117585   -10.41   0.000    -.1454569   -.099364
> 3
          3  |  -.0486958   .0118875    -4.10   0.000    -.0719948   -.025396
> 7
             |
    maneuver |
          2  |   .1957851   .0118875    16.47   0.000      .172486    .219084
> 1
          3  |   .1833224   .0117585    15.59   0.000     .1602761    .206368
> 6
             |
       _cons |   2.108694   .1188645    17.74   0.000     1.875724    2.34166
> 4
-------------+---------------------------------------------------------------
> -
     sigma_u |  .35460306
     sigma_e |  .19292448
         rho |  .77160575   (fraction of variance due to u_i)
-----------------------------------------------------------------------------
> -

. display exp(-.1224106)
.884785

. display exp( -.0486958 )
.95247083

. display exp( -.0719948 )
.93053573

. display exp( -.1454569  )
.86462715

. display exp( -.0253967 )
.97492308

. gen shoe2= Shoe

. replace shoe2=0 if Shoe==2
(540 real changes made)

. gen  maneuver2=  maneuver

. replace  maneuver2=0 if  maneuver==2
(520 real changes made)

. xtreg  lntavp i.Shoe2 i.maneuver2, re
variable Shoe2 not found
r(111);

. xtreg  lntavp i.shoe2 i.maneuver2, re

Random-effects GLS regression                   Number of obs      =      160
> 0
Group variable: id                              Number of groups   =         
> 9

R-sq:  within  = 0.2229                         Obs per group: min =       16
> 0
       between = 0.4569                                        avg =     177.
> 8
       overall = 0.0552                                        max =       18
> 0

                                                Wald chi2(4)       =    453.8
> 6
corr(u_i, X)   = 0 (assumed)                    Prob > chi2        =    0.000
> 0

-----------------------------------------------------------------------------
> -
      lntavp |      Coef.   Std. Err.      z    P>|z|     [95% Conf. Interval
> ]
-------------+---------------------------------------------------------------
> -
       shoe2 |
          1  |   .1224106   .0117585    10.41   0.000     .0993643    .145456
> 9
          3  |   .0737148   .0118875     6.20   0.000     .0504158    .097013
> 9
             |
   maneuver2 |
          1  |  -.1957851   .0118875   -16.47   0.000    -.2190841    -.17248
> 6
          3  |  -.0124627   .0118875    -1.05   0.294    -.0357618    .010836
> 3
             |
       _cons |   2.182068   .1188688    18.36   0.000      1.94909    2.41504
> 7
-------------+---------------------------------------------------------------
> -
     sigma_u |  .35460306
     sigma_e |  .19292448
         rho |  .77160575   (fraction of variance due to u_i)
-----------------------------------------------------------------------------
> -

. display exp(.0737148)
1.0764997

. xtreg   Maximalparea i.Shoe i.maneuver, re

Random-effects GLS regression                   Number of obs      =      159
> 4
Group variable: id                              Number of groups   =         
> 9

R-sq:  within  = 0.0379                         Obs per group: min =       16
> 0
       between = 0.2314                                        avg =     177.
> 1
       overall = 0.0384                                        max =       18
> 0

                                                Wald chi2(4)       =     62.9
> 0
corr(u_i, X)   = 0 (assumed)                    Prob > chi2        =    0.000
> 0

-----------------------------------------------------------------------------
> -
Maximalparea |      Coef.   Std. Err.      z    P>|z|     [95% Conf. Interval
> ]
-------------+---------------------------------------------------------------
> -
        Shoe |
          2  |  -7.672996   27.02507    -0.28   0.776    -60.64116    45.2951
> 7
          3  |   51.70639   27.28689     1.89   0.058    -1.774925    105.187
> 7
             |
    maneuver |
          2  |   203.6019   27.29953     7.46   0.000     150.0958     257.10
> 8
          3  |    136.655   27.04921     5.05   0.000     83.63955    189.670
> 5
             |
       _cons |   163.6639   30.76453     5.32   0.000     103.3665    223.961
> 3
-------------+---------------------------------------------------------------
> -
     sigma_u |  55.106926
     sigma_e |  443.33168
         rho |  .01521584   (fraction of variance due to u_i)
-----------------------------------------------------------------------------
> -

. xtreg    lntmaxp i.Shoe i.maneuver, re

Random-effects GLS regression                   Number of obs      =      160
> 0
Group variable: id                              Number of groups   =         
> 9

R-sq:  within  = 0.3393                         Obs per group: min =       16
> 0
       between = 0.0934                                        avg =     177.
> 8
       overall = 0.3261                                        max =       18
> 0

                                                Wald chi2(4)       =    814.0
> 2
corr(u_i, X)   = 0 (assumed)                    Prob > chi2        =    0.000
> 0

-----------------------------------------------------------------------------
> -
     lntmaxp |      Coef.   Std. Err.      z    P>|z|     [95% Conf. Interval
> ]
-------------+---------------------------------------------------------------
> -
        Shoe |
          2  |    .088109   .0242775     3.63   0.000     .0405259    .135692
> 1
          3  |   .1184031   .0245408     4.82   0.000      .070304    .166502
> 3
             |
    maneuver |
          2  |   .6106643   .0245408    24.88   0.000     .5625652    .658763
> 4
          3  |   .5757721   .0242775    23.72   0.000      .528189    .623355
> 2
             |
       _cons |   5.712776   .0373804   152.83   0.000     5.639512     5.7860
> 4
-------------+---------------------------------------------------------------
> -
     sigma_u |  .09022387
     sigma_e |  .39887259
         rho |  .04867474   (fraction of variance due to u_i)
-----------------------------------------------------------------------------
> -

. display exp(.6106643 )
1.8416544

. xtreg    lntmaxp i.shoe2 i.maneuver2, re

Random-effects GLS regression                   Number of obs      =      160
> 0
Group variable: id                              Number of groups   =         
> 9

R-sq:  within  = 0.3393                         Obs per group: min =       16
> 0
       between = 0.0934                                        avg =     177.
> 8
       overall = 0.3261                                        max =       18
> 0

                                                Wald chi2(4)       =    814.0
> 2
corr(u_i, X)   = 0 (assumed)                    Prob > chi2        =    0.000
> 0

-----------------------------------------------------------------------------
> -
     lntmaxp |      Coef.   Std. Err.      z    P>|z|     [95% Conf. Interval
> ]
-------------+---------------------------------------------------------------
> -
       shoe2 |
          1  |   -.088109   .0242775    -3.63   0.000    -.1356921   -.040525
> 9
          3  |   .0302941   .0245408     1.23   0.217     -.017805    .078393
> 2
             |
   maneuver2 |
          1  |  -.6106643   .0245408   -24.88   0.000    -.6587634   -.562565
> 2
          3  |  -.0348922   .0245408    -1.42   0.155    -.0829913    .013206
> 9
             |
       _cons |   6.411549   .0374377   171.26   0.000     6.338173    6.48492
> 6
-------------+---------------------------------------------------------------
> -
     sigma_u |  .09022387
     sigma_e |  .39887259
         rho |  .04867474   (fraction of variance due to u_i)
-----------------------------------------------------------------------------
> -

. xtreg   lnavparea i.Shoe i.maneuver i. Area, re

Random-effects GLS regression                   Number of obs      =      159
> 4
Group variable: id                              Number of groups   =         
> 9

R-sq:  within  = 0.5255                         Obs per group: min =       16
> 0
       between = 0.0088                                        avg =     177.
> 1
       overall = 0.4538                                        max =       18
> 0

                                                Wald chi2(13)      =   1740.0
> 3
corr(u_i, X)   = 0 (assumed)                    Prob > chi2        =    0.000
> 0

-----------------------------------------------------------------------------
> -
   lnavparea |      Coef.   Std. Err.      z    P>|z|     [95% Conf. Interval
> ]
-------------+---------------------------------------------------------------
> -
        Shoe |
          2  |  -.2149192   .0581242    -3.70   0.000    -.3288405   -.100997
> 8
          3  |  -.1547209   .0587031    -2.64   0.008    -.2697769   -.039664
> 9
             |
    maneuver |
          2  |   .4583054    .058732     7.80   0.000     .3431928    .573418
> 1
          3  |   .5139725   .0581744     8.84   0.000     .3999529    .627992
> 2
             |
        Area |
          2  |   .0351351   .1065752     0.33   0.742    -.1737485    .244018
> 6
          3  |   .8627932   .1065752     8.10   0.000     .6539096    1.07167
> 7
          4  |   1.969202   .1065752    18.48   0.000     1.760318    2.17808
> 6
          5  |   1.620007   .1065752    15.20   0.000     1.411124    1.82889
> 1
          6  |   1.648711   .1065752    15.47   0.000     1.439827    1.85759
> 5
          7  |  -.6388414   .1067439    -5.98   0.000    -.8480556   -.429627
> 1
          8  |  -1.045623   .1072727    -9.75   0.000    -1.255874   -.835372
> 7
          9  |  -.0344317   .1067439    -0.32   0.747    -.2436459    .174782
> 6
         10  |   .7394616   .1065752     6.94   0.000     .5305781    .948345
> 2
             |
       _cons |   .9249788   .2044577     4.52   0.000     .5242491    1.32570
> 8
-------------+---------------------------------------------------------------
> -
     sigma_u |   .5519995
     sigma_e |  .95298761
         rho |  .25122125   (fraction of variance due to u_i)
-----------------------------------------------------------------------------
> -

. xtreg   lnavparea i.shoe2 i.maneuver2 i. Area, re

Random-effects GLS regression                   Number of obs      =      159
> 4
Group variable: id                              Number of groups   =         
> 9

R-sq:  within  = 0.5255                         Obs per group: min =       16
> 0
       between = 0.0088                                        avg =     177.
> 1
       overall = 0.4538                                        max =       18
> 0

                                                Wald chi2(13)      =   1740.0
> 3
corr(u_i, X)   = 0 (assumed)                    Prob > chi2        =    0.000
> 0

-----------------------------------------------------------------------------
> -
   lnavparea |      Coef.   Std. Err.      z    P>|z|     [95% Conf. Interval
> ]
-------------+---------------------------------------------------------------
> -
       shoe2 |
          1  |   .2149192   .0581242     3.70   0.000     .1009978    .328840
> 5
          3  |   .0601983   .0588171     1.02   0.306    -.0550812    .175477
> 7
             |
   maneuver2 |
          1  |  -.4583054    .058732    -7.80   0.000    -.5734181   -.343192
> 8
          3  |   .0556671    .058732     0.95   0.343    -.0594456    .170779
> 7
             |
        Area |
          2  |   .0351351   .1065752     0.33   0.742    -.1737485    .244018
> 6
          3  |   .8627932   .1065752     8.10   0.000     .6539096    1.07167
> 7
          4  |   1.969202   .1065752    18.48   0.000     1.760318    2.17808
> 6
          5  |   1.620007   .1065752    15.20   0.000     1.411124    1.82889
> 1
          6  |   1.648711   .1065752    15.47   0.000     1.439827    1.85759
> 5
          7  |  -.6388414   .1067439    -5.98   0.000    -.8480556   -.429627
> 1
          8  |  -1.045623   .1072727    -9.75   0.000    -1.255874   -.835372
> 7
          9  |  -.0344317   .1067439    -0.32   0.747    -.2436459    .174782
> 6
         10  |   .7394616   .1065752     6.94   0.000     .5305781    .948345
> 2
             |
       _cons |   1.168365   .2045149     5.71   0.000     .7675233    1.56920
> 7
-------------+---------------------------------------------------------------
> -
     sigma_u |   .5519995
     sigma_e |  .95298761
         rho |  .25122125   (fraction of variance due to u_i)
-----------------------------------------------------------------------------
> -

. xtreg    lnmaxparea i.Shoe i.maneuver i. Area, re

Random-effects GLS regression                   Number of obs      =      159
> 4
Group variable: id                              Number of groups   =         
> 9

R-sq:  within  = 0.3053                         Obs per group: min =       16
> 0
       between = 0.2253                                        avg =     177.
> 1
       overall = 0.2895                                        max =       18
> 0

                                                Wald chi2(13)      =    691.5
> 7
corr(u_i, X)   = 0 (assumed)                    Prob > chi2        =    0.000
> 0

-----------------------------------------------------------------------------
> -
  lnmaxparea |      Coef.   Std. Err.      z    P>|z|     [95% Conf. Interval
> ]
-------------+---------------------------------------------------------------
> -
        Shoe |
          2  |  -.1275073   .0530642    -2.40   0.016    -.2315111   -.023503
> 4
          3  |   .0119287   .0535905     0.22   0.824    -.0931067    .116964
> 1
             |
    maneuver |
          2  |   .8751184   .0536167    16.32   0.000     .7700316    .980205
> 2
          3  |    .734713     .05311    13.83   0.000     .6306192    .838806
> 7
             |
        Area |
          2  |  -.1233203   .0972974    -1.27   0.205    -.3140196     .06737
> 9
          3  |    .525374   .0972974     5.40   0.000     .3346747    .716073
> 4
          4  |   .6296082   .0972974     6.47   0.000     .4389089    .820307
> 5
          5  |   .3841664   .0972974     3.95   0.000      .193467    .574865
> 7
          6  |    .776227   .0972974     7.98   0.000     .5855276    .966926
> 3
          7  |  -.3078315   .0974514    -3.16   0.002    -.4988327   -.116830
> 3
          8  |  -.5492813   .0979337    -5.61   0.000    -.7412278   -.357334
> 9
          9  |    .281434   .0974514     2.89   0.004     .0904328    .472435
> 1
         10  |   .6237522   .0972974     6.41   0.000     .4330529    .814451
> 6
             |
       _cons |   4.666257   .1239659    37.64   0.000     4.423288    4.90922
> 5
-------------+---------------------------------------------------------------
> -
     sigma_u |  .28081532
     sigma_e |  .87040888
         rho |  .09427397   (fraction of variance due to u_i)
-----------------------------------------------------------------------------
> -

. xtreg   lnmaxparea i.shoe2 i.maneuver2 i. Area, re

Random-effects GLS regression                   Number of obs      =      159
> 4
Group variable: id                              Number of groups   =         
> 9

R-sq:  within  = 0.3053                         Obs per group: min =       16
> 0
       between = 0.2253                                        avg =     177.
> 1
       overall = 0.2895                                        max =       18
> 0

                                                Wald chi2(13)      =    691.5
> 7
corr(u_i, X)   = 0 (assumed)                    Prob > chi2        =    0.000
> 0

-----------------------------------------------------------------------------
> -
  lnmaxparea |      Coef.   Std. Err.      z    P>|z|     [95% Conf. Interval
> ]
-------------+---------------------------------------------------------------
> -
       shoe2 |
          1  |   .1275073   .0530642     2.40   0.016     .0235034    .231511
> 1
          3  |    .139436   .0536944     2.60   0.009     .0341969    .244675
> 1
             |
   maneuver2 |
          1  |  -.8751184   .0536167   -16.32   0.000    -.9802052   -.770031
> 6
          3  |  -.1404054   .0536167    -2.62   0.009    -.2454922   -.035318
> 6
             |
        Area |
          2  |  -.1233203   .0972974    -1.27   0.205    -.3140196     .06737
> 9
          3  |    .525374   .0972974     5.40   0.000     .3346747    .716073
> 4
          4  |   .6296082   .0972974     6.47   0.000     .4389089    .820307
> 5
          5  |   .3841664   .0972974     3.95   0.000      .193467    .574865
> 7
          6  |    .776227   .0972974     7.98   0.000     .5855276    .966926
> 3
          7  |  -.3078315   .0974514    -3.16   0.002    -.4988327   -.116830
> 3
          8  |  -.5492813   .0979337    -5.61   0.000    -.7412278   -.357334
> 9
          9  |    .281434   .0974514     2.89   0.004     .0904328    .472435
> 1
         10  |   .6237522   .0972974     6.41   0.000     .4330529    .814451
> 6
             |
       _cons |   5.413868   .1240442    43.64   0.000     5.170746     5.6569
> 9
-------------+---------------------------------------------------------------
> -
     sigma_u |  .28081532
     sigma_e |  .87040888
         rho |  .09427397   (fraction of variance due to u_i)
-----------------------------------------------------------------------------
> -

. save "F:\foot22.dta", replace
file F:\foot22.dta saved

. webuse college, clear

. use "F:\foot22.dta", clear

. collapse (mean) Areamaxp [fw=number], by( Shoe Test maneuver)
number not found
r(111);

. collapse (mean) Areamaxp, by( Shoe Test maneuver)

. replace Areamaxp = 10 in 1
(1 real change made)

. replace Areamaxp = 10 in 2
(1 real change made)

. replace Areamaxp = 4 in 3
(1 real change made)

. replace Areamaxp = 4 in 4
(1 real change made)

. replace Areamaxp = 4 in 5
(1 real change made)

. replace Areamaxp = 4 in 6
(1 real change made)

. replace Areamaxp = 10 in 7
(1 real change made)

. replace Areamaxp = 10 in 8
(1 real change made)

. replace Areamaxp = 6 in 9
(1 real change made)

. replace Areamaxp = 10 in 10
(1 real change made)

. replace Areamaxp = 10 in 11
(1 real change made)

. replace Areamaxp = 6 in 12
(1 real change made)

. replace Areamaxp = 10 in 13
(1 real change made)

. replace Areamaxp = 3 in 14
(1 real change made)

. use "F:\foot22.dta", clear

. collapse (mean) Areamaxp, by( Shoe Test id)

. use "F:\foot22.dta", clear

. collapse (mean) Areamaxp , by( Shoe Test id)

. collapse (mean) Areamaxp maneuver , by( Shoe Test id)
variable maneuver not found
r(111);

. use "F:\foot22.dta", clear

. collapse (mean) Areamaxp maneuver , by( Shoe Test id)

. mlogit Areamaxp Shoe Test, vce(robust)

Iteration 0:   log pseudolikelihood = -206.05727  
Iteration 1:   log pseudolikelihood = -194.47387  
Iteration 2:   log pseudolikelihood = -193.96291  
Iteration 3:   log pseudolikelihood =  -193.9481  
Iteration 4:   log pseudolikelihood = -193.94807  
Iteration 5:   log pseudolikelihood = -193.94807  

Multinomial logistic regression                   Number of obs   =        16
> 0
                                                  Wald chi2(10)   =      22.2
> 8
                                                  Prob > chi2     =     0.013
> 7
Log pseudolikelihood = -193.94807                 Pseudo R2       =     0.058
> 8

-----------------------------------------------------------------------------
> -
             |               Robust
    Areamaxp |      Coef.   Std. Err.      z    P>|z|     [95% Conf. Interval
> ]
-------------+---------------------------------------------------------------
> -
3            |
        Shoe |   -.376234   .3406408    -1.10   0.269    -1.043878    .291409
> 7
        Test |  -.2239148   .1796524    -1.25   0.213    -.5760271    .128197
> 5
       _cons |  -.4137945    .982465    -0.42   0.674     -2.33939    1.51180
> 2
-------------+---------------------------------------------------------------
> -
4            |
        Shoe |   -.633656   .3923457    -1.62   0.106    -1.402639    .135327
> 3
        Test |   .0274391   .1387491     0.20   0.843    -.2445041    .299382
> 4
       _cons |  -.3580677   1.018955    -0.35   0.725    -2.355184    1.63904
> 8
-------------+---------------------------------------------------------------
> -
5            |
        Shoe |   1.477875    .844721     1.75   0.080    -.1777477    3.13349
> 8
        Test |   .0250824   .3565453     0.07   0.944    -.6737337    .723898
> 4
       _cons |  -6.581461   1.890409    -3.48   0.000    -10.28659   -2.87632
> 8
-------------+---------------------------------------------------------------
> -
6            |  (base outcome)
-------------+---------------------------------------------------------------
> -
7            |
        Shoe |  -.0658196   .1404952    -0.47   0.639    -.3411852     .20954
> 6
        Test |   .0264793   .5316658     0.05   0.960    -1.015567    1.06852
> 5
       _cons |  -3.527272   2.250603    -1.57   0.117    -7.938373    .883828
> 8
-------------+---------------------------------------------------------------
> -
10           |
        Shoe |  -.0674223   .2430418    -0.28   0.781    -.5437754    .408930
> 8
        Test |  -.4061743   .1237716    -3.28   0.001    -.6487622   -.163586
> 4
       _cons |   1.296035   .6335672     2.05   0.041     .0542659    2.53780
> 4
-----------------------------------------------------------------------------
> -

. db mlogit

. mlogit Areamaxp Shoe Test, vce(cluster id) rrr

Iteration 0:   log pseudolikelihood = -206.05727  
Iteration 1:   log pseudolikelihood = -194.47387  
Iteration 2:   log pseudolikelihood = -193.96291  
Iteration 3:   log pseudolikelihood =  -193.9481  
Iteration 4:   log pseudolikelihood = -193.94807  
Iteration 5:   log pseudolikelihood = -193.94807  

Multinomial logistic regression                   Number of obs   =        16
> 0
                                                  Wald chi2(3)    =          
> .
                                                  Prob > chi2     =          
> .
Log pseudolikelihood = -193.94807                 Pseudo R2       =     0.058
> 8

                                     (Std. Err. adjusted for 9 clusters in id
> )
-----------------------------------------------------------------------------
> -
             |               Robust
    Areamaxp |        RRR   Std. Err.      z    P>|z|     [95% Conf. Interval
> ]
-------------+---------------------------------------------------------------
> -
3            |
        Shoe |   .6864417   .1776109    -1.45   0.146     .4133924    1.13984
> 2
        Test |   .7993832   .1841148    -0.97   0.331     .5089855    1.25546
> 5
       _cons |   .6611368   .5526746    -0.50   0.621     .1284497    3.40290
> 4
-------------+---------------------------------------------------------------
> -
4            |
        Shoe |   .5306482   .1438195    -2.34   0.019     .3119671    .902619
> 1
        Test |   1.027819   .1808394     0.16   0.876     .7280348    1.45104
> 6
       _cons |   .6990257   .6271662    -0.40   0.690     .1204466    4.05687
> 5
-------------+---------------------------------------------------------------
> -
5            |
        Shoe |   4.383621   3.097203     2.09   0.036     1.097552    17.5081
> 7
        Test |     1.0254   .4247173     0.06   0.952     .4553319    2.30918
> 2
       _cons |   .0013858    .000925    -9.86   0.000     .0003746    .005126
> 9
-------------+---------------------------------------------------------------
> -
6            |  (base outcome)
-------------+---------------------------------------------------------------
> -
7            |
        Shoe |   .9362997   .0792348    -0.78   0.437     .7931979    1.10521
> 9
        Test |   1.026833   .0526483     0.52   0.606     .9286596    1.13538
> 5
       _cons |    .029385   .0273826    -3.79   0.000     .0047307    .182525
> 8
-------------+---------------------------------------------------------------
> -
10           |
        Shoe |   .9348003   .1913164    -0.33   0.742     .6259099     1.3961
> 3
        Test |    .666194   .1206299    -2.24   0.025     .4671657    .950015
> 1
       _cons |   3.654776    2.14809     2.21   0.027     1.154963    11.5652
> 1
-----------------------------------------------------------------------------
> -

. mlogit Areamaxp Shoe  maneuver, vce(cluster id) rrr

Iteration 0:   log pseudolikelihood = -206.05727  
Iteration 1:   log pseudolikelihood = -193.73314  
Iteration 2:   log pseudolikelihood = -193.23824  
Iteration 3:   log pseudolikelihood =  -193.2235  
Iteration 4:   log pseudolikelihood = -193.22347  
Iteration 5:   log pseudolikelihood = -193.22347  

Multinomial logistic regression                   Number of obs   =        16
> 0
                                                  Wald chi2(3)    =          
> .
                                                  Prob > chi2     =          
> .
Log pseudolikelihood = -193.22347                 Pseudo R2       =     0.062
> 3

                                     (Std. Err. adjusted for 9 clusters in id
> )
-----------------------------------------------------------------------------
> -
             |               Robust
    Areamaxp |        RRR   Std. Err.      z    P>|z|     [95% Conf. Interval
> ]
-------------+---------------------------------------------------------------
> -
3            |
        Shoe |   .6845975   .1815834    -1.43   0.153      .407063    1.15135
> 4
    maneuver |   .5128445   .3296971    -1.04   0.299     .1454675     1.8080
> 3
       _cons |   1.135401   1.361374     0.11   0.916     .1082773    11.9058
> 8
-------------+---------------------------------------------------------------
> -
4            |
        Shoe |   .5307234   .1439074    -2.34   0.019     .3119335    .902972
> 2
    maneuver |   1.011204   .4127394     0.03   0.978     .4543672    2.25045
> 6
       _cons |   .7600194   .8463632    -0.25   0.805     .0856881    6.74107
> 2
-------------+---------------------------------------------------------------
> -
5            |
        Shoe |   4.384611   3.089171     2.10   0.036     1.102093    17.4439
> 1
    maneuver |    1.03574   .9592084     0.04   0.970      .168634    6.36145
> 3
       _cons |   .0014142   .0007954   -11.67   0.000     .0004697    .004258
> 3
-------------+---------------------------------------------------------------
> -
6            |  (base outcome)
-------------+---------------------------------------------------------------
> -
7            |
        Shoe |   .9356784   .0841965    -0.74   0.460     .7843893    1.11614
> 7
    maneuver |   .7007331   .0766657    -3.25   0.001     .5654894     .86832
> 2
       _cons |   .0693447   .0612922    -3.02   0.003     .0122647    .392076
> 6
-------------+---------------------------------------------------------------
> -
10           |
        Shoe |   .9318784   .1922723    -0.34   0.732     .6219176    1.39632
> 2
    maneuver |   .4119718    .154381    -2.37   0.018     .1976473    .858705
> 2
       _cons |   5.265853   3.590813     2.44   0.015     1.383662    20.0404
> 5
-----------------------------------------------------------------------------
> -

. tab 
varlist required
r(100);

. tab Areamaxp

     (mean) |
   Areamaxp |      Freq.     Percent        Cum.
------------+-----------------------------------
          3 |         10        6.25        6.25
          4 |         17       10.63       16.88
          5 |          4        2.50       19.38
          6 |         70       43.75       63.13
          7 |          2        1.25       64.38
         10 |         57       35.63      100.00
------------+-----------------------------------
      Total |        160      100.00

. mlogit Areamaxp i.Shoe  i.maneuver, vce(cluster id) rrr

Iteration 0:   log pseudolikelihood = -206.05727  
Iteration 1:   log pseudolikelihood =  -174.5744  
Iteration 2:   log pseudolikelihood = -171.68022  
Iteration 3:   log pseudolikelihood = -171.36603  
Iteration 4:   log pseudolikelihood = -171.28582  
Iteration 5:   log pseudolikelihood = -171.26778  
Iteration 6:   log pseudolikelihood = -171.26381  
Iteration 7:   log pseudolikelihood =  -171.2631  
Iteration 8:   log pseudolikelihood = -171.26302  
Iteration 9:   log pseudolikelihood = -171.26301  

Multinomial logistic regression                   Number of obs   =        16
> 0
                                                  Wald chi2(6)    =          
> .
                                                  Prob > chi2     =          
> .
Log pseudolikelihood = -171.26301                 Pseudo R2       =     0.168
> 9

                                     (Std. Err. adjusted for 9 clusters in id
> )
-----------------------------------------------------------------------------
> -
             |               Robust
    Areamaxp |        RRR   Std. Err.      z    P>|z|     [95% Conf. Interval
> ]
-------------+---------------------------------------------------------------
> -
3            |
        Shoe |
          2  |   1.137653   .7700388     0.19   0.849     .3018979    4.28705
> 8
          3  |   .2714343   .2406094    -1.47   0.141      .047767    1.54241
> 5
             |
    maneuver |
          2  |   .1026104    .115281    -2.03   0.043      .011347    .927900
> 3
          3  |   .2236241   .2411879    -1.39   0.165     .0270061    1.85171
> 8
             |
       _cons |   .6540596   .4121089    -0.67   0.500     .1902364     2.2487
> 5
-------------+---------------------------------------------------------------
> -
4            |
        Shoe |
          2  |   .1902279   .2076063    -1.52   0.128     .0224032    1.61524
> 3
          3  |   .3389477   .1450812    -2.53   0.011     .1464838    .784288
> 7
             |
    maneuver |
          2  |    .519865   .5436318    -0.63   0.532     .0669537    4.03651
> 7
          3  |   .7817356   .8246808    -0.23   0.815     .0988774    6.18048
> 8
             |
       _cons |   .7950959   .7826451    -0.23   0.816     .1154908    5.47383
> 5
-------------+---------------------------------------------------------------
> -
5            |
        Shoe |
          2  |   610440.4   652144.9    12.47   0.000     75212.27     495447
> 7
          3  |    2482286    1805484    20.24   0.000     596667.9    1.03e+0
> 7
             |
    maneuver |
          2  |   .2522018   .0967973    -3.59   0.000     .1188638    .535114
> 6
          3  |    .698754   1.132385    -0.22   0.825     .0291666    16.7402
> 6
             |
       _cons |   1.08e-07   1.02e-07   -17.11   0.000     1.72e-08    6.80e-0
> 7
-------------+---------------------------------------------------------------
> -
6            |  (base outcome)
-------------+---------------------------------------------------------------
> -
7            |
        Shoe |
          2  |    1858059    2132295    12.58   0.000     195986.7    1.76e+0
> 7
          3  |   .7421627    .186824    -1.18   0.236     .4531342    1.21554
> 6
             |
    maneuver |
          2  |   3.34e-07   4.20e-07   -11.86   0.000     2.84e-08    3.93e-0
> 6
          3  |   .4135309   .1279645    -2.85   0.004     .2254806    .758414
> 7
             |
       _cons |   1.26e-07   5.58e-08   -35.86   0.000     5.28e-08    3.00e-0
> 7
-------------+---------------------------------------------------------------
> -
10           |
        Shoe |
          2  |   .3191276   .1139025    -3.20   0.001     .1585458    .642353
> 2
          3  |   .7966221   .3447973    -0.53   0.599     .3410608    1.86068
> 5
             |
    maneuver |
          2  |    .039753   .0310116    -4.13   0.000     .0086167    .183399
> 6
          3  |   .1554745   .1054233    -2.74   0.006     .0411605    .587269
> 5
             |
       _cons |   6.310283   1.998633     5.82   0.000     3.391962    11.7394
> 2
-----------------------------------------------------------------------------
> -

. lear
unrecognized command:  lear
r(199);

. use "F:\foot22.dta", clear

. mlogit Areamaxp i.Shoe  i.maneuver, vce(cluster id) rrr

Iteration 0:   log pseudolikelihood = -2060.5727  
Iteration 1:   log pseudolikelihood =  -1745.744  
Iteration 2:   log pseudolikelihood = -1716.8022  
Iteration 3:   log pseudolikelihood = -1713.6603  
Iteration 4:   log pseudolikelihood = -1712.8582  
Iteration 5:   log pseudolikelihood = -1712.6778  
Iteration 6:   log pseudolikelihood = -1712.6381  
Iteration 7:   log pseudolikelihood =  -1712.631  
Iteration 8:   log pseudolikelihood = -1712.6302  
Iteration 9:   log pseudolikelihood = -1712.6301  
Iteration 10:  log pseudolikelihood =   -1712.63  
Iteration 11:  log pseudolikelihood =   -1712.63  
Warning:  variance matrix is nonsymmetric or highly singular

Multinomial logistic regression                   Number of obs   =       160
> 0
                                                  Wald chi2(4)    =          
> .
                                                  Prob > chi2     =          
> .
Log pseudolikelihood =   -1712.63                 Pseudo R2       =     0.168
> 9

                                     (Std. Err. adjusted for 9 clusters in id
> )
-----------------------------------------------------------------------------
> -
             |               Robust
    Areamaxp |        RRR   Std. Err.      z    P>|z|     [95% Conf. Interval
> ]
-------------+---------------------------------------------------------------
> -
c            |
        Shoe |
          2  |   1.137226          .        .       .            .           
> .
          3  |   .2713239          .        .       .            .           
> .
             |
    maneuver |
          2  |   .1025905          .        .       .            .           
> .
          3  |   .2235661          .        .       .            .           
> .
             |
       _cons |   .6542778          .        .       .            .           
> .
-------------+---------------------------------------------------------------
> -
d            |
        Shoe |
          2  |   .1902219          .        .       .            .           
> .
          3  |   .3389892          .        .       .            .           
> .
             |
    maneuver |
          2  |   .5197664          .        .       .            .           
> .
          3  |   .7815073          .        .       .            .           
> .
             |
       _cons |   .7951721          .        .       .            .           
> .
-------------+---------------------------------------------------------------
> -
e            |
        Shoe |
          2  |    9548805          .        .       .            .           
> .
          3  |   3.88e+07          .        .       .            .           
> .
             |
    maneuver |
          2  |   .2521323          .        .       .            .           
> .
          3  |   .6985838          .        .       .            .           
> .
             |
       _cons |   6.92e-09          .        .       .            .           
> .
-------------+---------------------------------------------------------------
> -
f            |  (base outcome)
-------------+---------------------------------------------------------------
> -
g            |
        Shoe |
          2  |   2.91e+07          .        .       .            .           
> .
          3  |   .7421372          .        .       .            .           
> .
             |
    maneuver |
          2  |   2.14e-08          .        .       .            .           
> .
          3  |   .4135018          .        .       .            .           
> .
             |
       _cons |   8.05e-09          .        .       .            .           
> .
-------------+---------------------------------------------------------------
> -
j            |
        Shoe |
          2  |   .3190508          .        .       .            .           
> .
          3  |    .796579          .        .       .            .           
> .
             |
    maneuver |
          2  |    .039735          .        .       .            .           
> .
          3  |   .1554426          .        .       .            .           
> .
             |
       _cons |   6.311843          .        .       .            .           
> .
-----------------------------------------------------------------------------
> -

. use "F:\foot22.dta", clear

. collapse (mean) Areamaxp maneuver , by( Shoe Test id)

. proportion Areamaxp, over(Shoe maneuver)

Proportion estimation               Number of obs    =     160

      _prop_1: Areamaxp = 3
      _prop_2: Areamaxp = 4
      _prop_3: Areamaxp = 5
      _prop_4: Areamaxp = 6
      _prop_5: Areamaxp = 7
      _prop_6: Areamaxp = 10

         Over: Shoe maneuver
    _subpop_1: addidas 1
    _subpop_2: addidas 2
    _subpop_3: addidas 3
    _subpop_4: lotto 1
    _subpop_5: lotto 2
    _subpop_6: lotto 3
    _subpop_7: tiger 1
    _subpop_8: tiger 2
    _subpop_9: tiger 3

--------------------------------------------------------------
        Over | Proportion   Std. Err.     [95% Conf. Interval]
-------------+------------------------------------------------
_prop_1      |
   _subpop_1 |   .1111111   .0762216     -.0394262    .2616485
   _subpop_2 |          .  (no observations)
   _subpop_3 |   .0555556   .0555556     -.0541665    .1652776
   _subpop_4 |   .1666667   .0903877     -.0118487     .345182
   _subpop_5 |   .1111111   .0762216     -.0394262    .2616485
   _subpop_6 |   .0555556   .0555556     -.0541665    .1652776
   _subpop_7 |          .  (no observations)
   _subpop_8 |          .  (no observations)
   _subpop_9 |   .0555556   .0555556     -.0541665    .1652776
-------------+------------------------------------------------
_prop_2      |
   _subpop_1 |   .1666667   .0903877     -.0118487     .345182
   _subpop_2 |   .2222222   .1008317        .02308    .4213644
   _subpop_3 |   .1666667   .0903877     -.0118487     .345182
   _subpop_4 |          .  (no observations)
   _subpop_5 |   .0555556   .0555556     -.0541665    .1652776
   _subpop_6 |   .1111111   .0762216     -.0394262    .2616485
   _subpop_7 |          .  (no observations)
   _subpop_8 |       .125   .0853913     -.0436474    .2936474
   _subpop_9 |   .1111111   .0762216     -.0394262    .2616485
-------------+------------------------------------------------
_prop_3      |
   _subpop_1 |          .  (no observations)
   _subpop_2 |          .  (no observations)
   _subpop_3 |          .  (no observations)
   _subpop_4 |          .  (no observations)
   _subpop_5 |          .  (no observations)
   _subpop_6 |   .0555556   .0555556     -.0541665    .1652776
   _subpop_7 |   .0555556   .0555556     -.0541665    .1652776
   _subpop_8 |      .0625      .0625     -.0609373    .1859373
   _subpop_9 |   .0555556   .0555556     -.0541665    .1652776
-------------+------------------------------------------------
_prop_4      |
   _subpop_1 |   .0555556   .0555556     -.0541665    .1652776
   _subpop_2 |   .5555556   .1205169      .3175351     .793576
   _subpop_3 |   .4444444   .1205169       .206424    .6824649
   _subpop_4 |   .1666667   .0903877     -.0118487     .345182
   _subpop_5 |   .8333333   .0903877       .654818    1.011849
   _subpop_6 |   .6111111   .1182356      .3775962     .844626
   _subpop_7 |   .2777778   .1086325       .063229    .4923265
   _subpop_8 |      .6875   .1196784      .4511356    .9238644
   _subpop_9 |   .3333333   .1143324      .1075273    .5591394
-------------+------------------------------------------------
_prop_5      |
   _subpop_1 |          .  (no observations)
   _subpop_2 |          .  (no observations)
   _subpop_3 |          .  (no observations)
   _subpop_4 |   .0555556   .0555556     -.0541665    .1652776
   _subpop_5 |          .  (no observations)
   _subpop_6 |   .0555556   .0555556     -.0541665    .1652776
   _subpop_7 |          .  (no observations)
   _subpop_8 |          .  (no observations)
   _subpop_9 |          .  (no observations)
-------------+------------------------------------------------
_prop_6      |
   _subpop_1 |   .6666667   .1143324      .4408606    .8924727
   _subpop_2 |   .2222222   .1008317        .02308    .4213644
   _subpop_3 |   .3333333   .1143324      .1075273    .5591394
   _subpop_4 |   .6111111   .1182356      .3775962     .844626
   _subpop_5 |          .  (no observations)
   _subpop_6 |   .1111111   .0762216     -.0394262    .2616485
   _subpop_7 |   .6666667   .1143324      .4408606    .8924727
   _subpop_8 |       .125   .0853913     -.0436474    .2936474
   _subpop_9 |   .4444444   .1205169       .206424    .6824649
--------------------------------------------------------------

. proportion Areamaxp, over(Shoe)

Proportion estimation               Number of obs    =     160

      _prop_1: Areamaxp = 3
      _prop_2: Areamaxp = 4
      _prop_3: Areamaxp = 5
      _prop_4: Areamaxp = 6
      _prop_5: Areamaxp = 7
      _prop_6: Areamaxp = 10

      addidas: Shoe = addidas
        lotto: Shoe = lotto
        tiger: Shoe = tiger

--------------------------------------------------------------
        Over | Proportion   Std. Err.     [95% Conf. Interval]
-------------+------------------------------------------------
_prop_1      |
     addidas |   .0555556    .031464     -.0065857    .1176968
       lotto |   .1111111   .0431683       .025854    .1963683
       tiger |   .0192308   .0192308     -.0187499    .0572115
-------------+------------------------------------------------
_prop_2      |
     addidas |   .1851852   .0533574      .0798045    .2905658
       lotto |   .0555556    .031464     -.0065857    .1176968
       tiger |   .0769231   .0373132      .0032297    .1506165
-------------+------------------------------------------------
_prop_3      |
     addidas |          .  (no observations)
       lotto |   .0185185   .0185185     -.0180555    .0550925
       tiger |   .0576923    .032649     -.0067894     .122174
-------------+------------------------------------------------
_prop_4      |
     addidas |   .3518519   .0655963      .2222995    .4814042
       lotto |    .537037   .0684916      .4017664    .6723077
       tiger |   .4230769   .0691805      .2864457    .5597081
-------------+------------------------------------------------
_prop_5      |
     addidas |          .  (no observations)
       lotto |    .037037   .0259409     -.0141961    .0882702
       tiger |          .  (no observations)
-------------+------------------------------------------------
_prop_6      |
     addidas |   .4074074   .0674924      .2741102    .5407046
       lotto |   .2407407   .0587262      .1247567    .3567248
       tiger |   .4230769   .0691805      .2864457    .5597081
--------------------------------------------------------------

. proportion Areamaxp, over(Shoe)

Proportion estimation               Number of obs    =     160

      _prop_1: Areamaxp = 3
      _prop_2: Areamaxp = 4
      _prop_3: Areamaxp = 5
      _prop_4: Areamaxp = 6
      _prop_5: Areamaxp = 7
      _prop_6: Areamaxp = 10

      addidas: Shoe = addidas
        lotto: Shoe = lotto
        tiger: Shoe = tiger

--------------------------------------------------------------
        Over | Proportion   Std. Err.     [95% Conf. Interval]
-------------+------------------------------------------------
_prop_1      |
     addidas |   .0555556    .031464     -.0065857    .1176968
       lotto |   .1111111   .0431683       .025854    .1963683
       tiger |   .0192308   .0192308     -.0187499    .0572115
-------------+------------------------------------------------
_prop_2      |
     addidas |   .1851852   .0533574      .0798045    .2905658
       lotto |   .0555556    .031464     -.0065857    .1176968
       tiger |   .0769231   .0373132      .0032297    .1506165
-------------+------------------------------------------------
_prop_3      |
     addidas |          .  (no observations)
       lotto |   .0185185   .0185185     -.0180555    .0550925
       tiger |   .0576923    .032649     -.0067894     .122174
-------------+------------------------------------------------
_prop_4      |
     addidas |   .3518519   .0655963      .2222995    .4814042
       lotto |    .537037   .0684916      .4017664    .6723077
       tiger |   .4230769   .0691805      .2864457    .5597081
-------------+------------------------------------------------
_prop_5      |
     addidas |          .  (no observations)
       lotto |    .037037   .0259409     -.0141961    .0882702
       tiger |          .  (no observations)
-------------+------------------------------------------------
_prop_6      |
     addidas |   .4074074   .0674924      .2741102    .5407046
       lotto |   .2407407   .0587262      .1247567    .3567248
       tiger |   .4230769   .0691805      .2864457    .5597081
--------------------------------------------------------------

. mlogit Areamaxp i.Shoe  i.maneuver, vce(cluster id) rrr

Iteration 0:   log pseudolikelihood = -206.05727  
Iteration 1:   log pseudolikelihood =  -174.5744  
Iteration 2:   log pseudolikelihood = -171.68022  
Iteration 3:   log pseudolikelihood = -171.36603  
Iteration 4:   log pseudolikelihood = -171.28582  
Iteration 5:   log pseudolikelihood = -171.26778  
Iteration 6:   log pseudolikelihood = -171.26381  
Iteration 7:   log pseudolikelihood =  -171.2631  
Iteration 8:   log pseudolikelihood = -171.26302  
Iteration 9:   log pseudolikelihood = -171.26301  

Multinomial logistic regression                   Number of obs   =        16
> 0
                                                  Wald chi2(5)    =          
> .
                                                  Prob > chi2     =          
> .
Log pseudolikelihood = -171.26301                 Pseudo R2       =     0.168
> 9

                                     (Std. Err. adjusted for 9 clusters in id
> )
-----------------------------------------------------------------------------
> -
             |               Robust
    Areamaxp |        RRR   Std. Err.      z    P>|z|     [95% Conf. Interval
> ]
-------------+---------------------------------------------------------------
> -
3            |
        Shoe |
          2  |   1.137653   .7700388     0.19   0.849     .3018979    4.28705
> 8
          3  |   .2714343   .2406094    -1.47   0.141      .047767    1.54241
> 5
             |
    maneuver |
          2  |   .1026104    .115281    -2.03   0.043      .011347    .927900
> 3
          3  |   .2236241   .2411879    -1.39   0.165     .0270061    1.85171
> 8
             |
       _cons |   .6540596   .4121089    -0.67   0.500     .1902364     2.2487
> 5
-------------+---------------------------------------------------------------
> -
4            |
        Shoe |
          2  |   .1902279   .2076063    -1.52   0.128     .0224032    1.61524
> 3
          3  |   .3389477   .1450812    -2.53   0.011     .1464838    .784288
> 7
             |
    maneuver |
          2  |    .519865   .5436318    -0.63   0.532     .0669537    4.03651
> 7
          3  |   .7817356   .8246808    -0.23   0.815     .0988774    6.18048
> 8
             |
       _cons |   .7950959   .7826451    -0.23   0.816     .1154908    5.47383
> 5
-------------+---------------------------------------------------------------
> -
5            |
        Shoe |
          2  |   610440.4   652344.1    12.47   0.000     75164.19     495764
> 6
          3  |    2482286    1807070    20.23   0.000     595921.3    1.03e+0
> 7
             |
    maneuver |
          2  |   .2522018   .0967973    -3.59   0.000     .1188638    .535114
> 6
          3  |    .698754   1.132385    -0.22   0.825     .0291666    16.7402
> 6
             |
       _cons |   1.08e-07   1.02e-07   -17.10   0.000     1.72e-08    6.81e-0
> 7
-------------+---------------------------------------------------------------
> -
6            |  (base outcome)
-------------+---------------------------------------------------------------
> -
7            |
        Shoe |
          2  |    1858059    2127258    12.61   0.000     197030.9    1.75e+0
> 7
          3  |   .7421627   .1774257    -1.25   0.212     .4645217    1.18574
> 8
             |
    maneuver |
          2  |   3.34e-07   4.20e-07   -11.86   0.000     2.84e-08    3.93e-0
> 6
          3  |   .4135309   .1279645    -2.85   0.004     .2254806    .758414
> 7
             |
       _cons |   1.26e-07   5.49e-08   -36.44   0.000     5.35e-08    2.96e-0
> 7
-------------+---------------------------------------------------------------
> -
10           |
        Shoe |
          2  |   .3191276   .1139025    -3.20   0.001     .1585458    .642353
> 2
          3  |   .7966221   .3447973    -0.53   0.599     .3410608    1.86068
> 5
             |
    maneuver |
          2  |    .039753   .0310116    -4.13   0.000     .0086167    .183399
> 6
          3  |   .1554745   .1054233    -2.74   0.006     .0411605    .587269
> 5
             |
       _cons |   6.310283   1.998633     5.82   0.000     3.391962    11.7394
> 2
-----------------------------------------------------------------------------
> -

. test Shoe
Shoe not found
r(111);

. mlogit Areamaxp i.Shoe  i.maneuver, vce(cluster id)

Iteration 0:   log pseudolikelihood = -206.05727  
Iteration 1:   log pseudolikelihood =  -174.5744  
Iteration 2:   log pseudolikelihood = -171.68022  
Iteration 3:   log pseudolikelihood = -171.36603  
Iteration 4:   log pseudolikelihood = -171.28582  
Iteration 5:   log pseudolikelihood = -171.26778  
Iteration 6:   log pseudolikelihood = -171.26381  
Iteration 7:   log pseudolikelihood =  -171.2631  
Iteration 8:   log pseudolikelihood = -171.26302  
Iteration 9:   log pseudolikelihood = -171.26301  

Multinomial logistic regression                   Number of obs   =        16
> 0
                                                  Wald chi2(6)    =          
> .
                                                  Prob > chi2     =          
> .
Log pseudolikelihood = -171.26301                 Pseudo R2       =     0.168
> 9

                                     (Std. Err. adjusted for 9 clusters in id
> )
-----------------------------------------------------------------------------
> -
             |               Robust
    Areamaxp |      Coef.   Std. Err.      z    P>|z|     [95% Conf. Interval
> ]
-------------+---------------------------------------------------------------
> -
3            |
        Shoe |
          2  |   .1289671   .6768663     0.19   0.849    -1.197667    1.45560
> 1
          3  |  -1.304035   .8864368    -1.47   0.141    -3.041419    .433349
> 1
             |
    maneuver |
          2  |  -2.276816   1.123483    -2.03   0.043    -4.478802    -.07483
> 1
          3  |  -1.497789   1.078542    -1.39   0.165    -3.611691    .616114
> 1
             |
       _cons |  -.4245568   .6300785    -0.67   0.500    -1.659488    .810374
> 3
-------------+---------------------------------------------------------------
> -
4            |
        Shoe |
          2  |  -1.659532   1.091356    -1.52   0.128     -3.79855    .479485
> 2
          3  |  -1.081909   .4280341    -2.53   0.011    -1.920841   -.242978
> 1
             |
    maneuver |
          2  |  -.6541862   1.045717    -0.63   0.532    -2.703755    1.39538
> 2
          3  |  -.2462387   1.054936    -0.23   0.815    -2.313874    1.82139
> 7
             |
       _cons |  -.2292926   .9843405    -0.23   0.816    -2.158565    1.69997
> 9
-------------+---------------------------------------------------------------
> -
5            |
        Shoe |
          2  |   13.32194   1.068754    12.46   0.000     11.22722    15.4166
> 5
          3  |   14.72469   .7281457    20.22   0.000     13.29755    16.1518
> 3
             |
    maneuver |
          2  |  -1.377526   .3838088    -3.59   0.000    -2.129777   -.625274
> 3
          3  |  -.3584565   1.620577    -0.22   0.825     -3.53473    2.81781
> 7
             |
       _cons |  -16.03866   .9382057   -17.10   0.000    -17.87751   -14.1998
> 1
-------------+---------------------------------------------------------------
> -
6            |  (base outcome)
-------------+---------------------------------------------------------------
> -
7            |
        Shoe |
          2  |   14.43504   1.147593    12.58   0.000      12.1858    16.6842
> 8
          3  |  -.2981868   .2517292    -1.18   0.236    -.7915669    .195193
> 4
             |
    maneuver |
          2  |  -14.91179   1.257415   -11.86   0.000    -17.37628    -12.447
> 3
          3  |  -.8830231   .3094435    -2.85   0.004    -1.489521   -.276524
> 9
             |
       _cons |  -15.88818   .4431109   -35.86   0.000    -16.75667    -15.019
> 7
-------------+---------------------------------------------------------------
> -
10           |
        Shoe |
          2  |  -1.142164   .3569185    -3.20   0.001    -1.841712    -.44261
> 7
          3  |  -.2273749   .4328241    -0.53   0.599    -1.075695    .620944
> 8
             |
    maneuver |
          2  |  -3.225071   .7801076    -4.13   0.000    -4.754054   -1.69608
> 8
          3  |  -1.861274   .6780748    -2.74   0.006    -3.190276   -.532271
> 5
             |
       _cons |   1.842181   .3167263     5.82   0.000     1.221408    2.46295
> 3
-----------------------------------------------------------------------------
> -

. xi: mlogit Areamaxp i.Shoe  i.maneuver, vce(cluster id)
i.Shoe            _IShoe_1-3          (naturally coded; _IShoe_1 omitted)
i.maneuver        _Imaneuver_1-3      (naturally coded; _Imaneuver_1 omitted)

Iteration 0:   log pseudolikelihood = -206.05727  
Iteration 1:   log pseudolikelihood =  -174.5744  
Iteration 2:   log pseudolikelihood = -171.68022  
Iteration 3:   log pseudolikelihood = -171.36603  
Iteration 4:   log pseudolikelihood = -171.28582  
Iteration 5:   log pseudolikelihood = -171.26778  
Iteration 6:   log pseudolikelihood = -171.26381  
Iteration 7:   log pseudolikelihood =  -171.2631  
Iteration 8:   log pseudolikelihood = -171.26302  
Iteration 9:   log pseudolikelihood = -171.26301  

Multinomial logistic regression                   Number of obs   =        16
> 0
                                                  Wald chi2(5)    =          
> .
                                                  Prob > chi2     =          
> .
Log pseudolikelihood = -171.26301                 Pseudo R2       =     0.168
> 9

                                     (Std. Err. adjusted for 9 clusters in id
> )
-----------------------------------------------------------------------------
> -
             |               Robust
    Areamaxp |      Coef.   Std. Err.      z    P>|z|     [95% Conf. Interval
> ]
-------------+---------------------------------------------------------------
> -
3            |
    _IShoe_2 |   .1289671   .6768663     0.19   0.849    -1.197667    1.45560
> 1
    _IShoe_3 |  -1.304035   .8864368    -1.47   0.141    -3.041419    .433349
> 1
_Imaneuver_2 |  -2.276816   1.123483    -2.03   0.043    -4.478802    -.07483
> 1
_Imaneuver_3 |  -1.497789   1.078542    -1.39   0.165    -3.611691    .616114
> 1
       _cons |  -.4245568   .6300785    -0.67   0.500    -1.659488    .810374
> 3
-------------+---------------------------------------------------------------
> -
4            |
    _IShoe_2 |  -1.659532   1.091356    -1.52   0.128     -3.79855    .479485
> 2
    _IShoe_3 |  -1.081909   .4280341    -2.53   0.011    -1.920841   -.242978
> 1
_Imaneuver_2 |  -.6541862   1.045717    -0.63   0.532    -2.703755    1.39538
> 2
_Imaneuver_3 |  -.2462387   1.054936    -0.23   0.815    -2.313874    1.82139
> 7
       _cons |  -.2292926   .9843405    -0.23   0.816    -2.158565    1.69997
> 9
-------------+---------------------------------------------------------------
> -
5            |
    _IShoe_2 |   13.32194   1.070926    12.44   0.000     11.22296    15.4209
> 1
    _IShoe_3 |   14.72469   .7318073    20.12   0.000     13.29037    16.1590
> 1
_Imaneuver_2 |  -1.377526   .3838088    -3.59   0.000    -2.129777   -.625274
> 3
_Imaneuver_3 |  -.3584565   1.620577    -0.22   0.825     -3.53473    2.81781
> 7
       _cons |  -16.03866   .9414208   -17.04   0.000    -17.88381   -14.1935
> 1
-------------+---------------------------------------------------------------
> -
6            |  (base outcome)
-------------+---------------------------------------------------------------
> -
7            |
    _IShoe_2 |   14.43504   1.144882    12.61   0.000     12.19112    16.6789
> 7
    _IShoe_3 |  -.2981868   .2390657    -1.25   0.212     -.766747    .170373
> 5
_Imaneuver_2 |  -14.91179   1.257415   -11.86   0.000    -17.37628    -12.447
> 3
_Imaneuver_3 |  -.8830231   .3094435    -2.85   0.004    -1.489521   -.276524
> 9
       _cons |  -15.88818   .4360414   -36.44   0.000    -16.74281   -15.0335
> 6
-------------+---------------------------------------------------------------
> -
10           |
    _IShoe_2 |  -1.142164   .3569185    -3.20   0.001    -1.841712    -.44261
> 7
    _IShoe_3 |  -.2273749   .4328241    -0.53   0.599    -1.075695    .620944
> 8
_Imaneuver_2 |  -3.225071   .7801076    -4.13   0.000    -4.754054   -1.69608
> 8
_Imaneuver_3 |  -1.861274   .6780748    -2.74   0.006    -3.190276   -.532271
> 5
       _cons |   1.842181   .3167263     5.82   0.000     1.221408    2.46295
> 3
-----------------------------------------------------------------------------
> -

. test _IShoe_2 _IShoe_3

 ( 1)  [3]_IShoe_2 = 0
 ( 2)  [4]_IShoe_2 = 0
 ( 3)  [5]_IShoe_2 = 0
 ( 4)  [6]o._IShoe_2 = 0
 ( 5)  [7]_IShoe_2 = 0
 ( 6)  [10]_IShoe_2 = 0
 ( 7)  [3]_IShoe_3 = 0
 ( 8)  [4]_IShoe_3 = 0
 ( 9)  [5]_IShoe_3 = 0
 (10)  [6]o._IShoe_3 = 0
 (11)  [7]_IShoe_3 = 0
 (12)  [10]_IShoe_3 = 0
       Constraint 4 dropped
       Constraint 10 dropped
       Constraint 11 dropped

           chi2(  9) = 1.6e+06
         Prob > chi2 =    0.0000

. test _Imaneuver_2 _Imaneuver_3

 ( 1)  [3]_Imaneuver_2 = 0
 ( 2)  [4]_Imaneuver_2 = 0
 ( 3)  [5]_Imaneuver_2 = 0
 ( 4)  [6]o._Imaneuver_2 = 0
 ( 5)  [7]_Imaneuver_2 = 0
 ( 6)  [10]_Imaneuver_2 = 0
 ( 7)  [3]_Imaneuver_3 = 0
 ( 8)  [4]_Imaneuver_3 = 0
 ( 9)  [5]_Imaneuver_3 = 0
 (10)  [6]o._Imaneuver_3 = 0
 (11)  [7]_Imaneuver_3 = 0
 (12)  [10]_Imaneuver_3 = 0
       Constraint 4 dropped
       Constraint 7 dropped
       Constraint 10 dropped

           chi2(  9) = 1869.75
         Prob > chi2 =    0.0000

. save "C:\Documents and Settings\mansourn\Desktop\outputs\collapse.dta"
file C:\Documents and Settings\mansourn\Desktop\outputs\collapse.dta saved

. exit, clear
